# Supplementary material for: Composted Sewage Sludge Influences the Microbiome and Persistence of Human Pathogens in Soil
Source: Microorganisms. 2020 Jul 9;8(7):1020. doi: 10.3390/microorganisms8071020 (PMC7409118; doi:10.3390/microorganisms8071020)
Supplement: Supplementary file 1 [file microorganisms-08-01020-s001.zip]

Archive with 4 entries (4 files):
- Supplementary Tab S1.docx
- __MACOSX/._Supplementary Tab S1.docx
- Supplementary Tab S2.xlsx
- __MACOSX/._Supplementary Tab S2.xlsx
