# Supplementary material for: Composted Sewage Sludge Influences the Microbiome and Persistence of Human Pathogens in Soil
Source: Microorganisms. 2020 Jul 9;8(7):1020. doi: 10.3390/microorganisms8071020 (PMC7409118; doi:10.3390/microorganisms8071020)
Supplement: Supplementary file 1 [file microorganisms-08-01020-s001.zip › Supplementary Tab S2.xlsx]

## Sheet: Tabelle1
Supplementary Table S2 Taxonomic groups with relative abundance different between treatments
Taxonomic group	Tested difference	Charachteristica	log2FC	log2CPM	LR	p-Value	FDR		FC - fold change
Pseudomonas	-30 dpi - 35 dpi	(No Sludge, Salmonella)	-2.18062	13.3147	7.79404	0.00524189	0.0312936		CPM - counts per million
	0 dpi - 35 dpi	(No Sludge, Salmonella)	-2.87896	13.3147	15.8876	6.72182e-05	0.000921071		LR - likehood ratio
	0 dpi - 35 dpi	(No Sludge, No Salmonella)	-2.03702	13.3147	6.84514	0.00888828	0.0469412		FDR - false discovery rate
Unclassified Bacteroidetes	0 dpi - 35 dpi	(No Sludge, Salmonella)	-1.42471	12.8657	19.991	7.78075e-06	0.000262989
	0 dpi - 35 dpi	(No Sludge, No Salmonella)	-1.04457	12.8657	7.90136	0.00493978	0.0305651
Unclassified Alphaproteobacteria	0 dpi - 35 dpi	(No Sludge, No Salmonella)	-0.722932	13.4665	8.26488	0.00404193	0.0296994
	0 dpi - 35 dpi	(No Sludge, Salmonella)	-0.843106	13.4665	16.3302	5.321e-05	0.000826226
Unclassified Myxococcales	0 dpi - 35 dpi	(No Sludge, No Salmonella)	-0.790491	12.9978	8.41841	0.0037144	0.0288841
	0 dpi - 35 dpi	(No Sludge, Salmonella)	-0.723659	12.9978	10.3924	0.00126534	0.00878807
Clostridium (sensu stricto)	Sludge - No Sludge	(35 dpi, No Salmonella)	-2.78643	12.8067	20.2722	6.71696e-06	0.0022007
	Sludge - No Sludge	(35 dpi, Salmonella)	-2.2052	12.8067	32.1122	1.45517e-08	1.22962e-06
	Sludge - No Sludge	(0 dpi, No Salmonella)	-1.85796	12.8067	12.2093	0.000475519	0.0200907
Gp1	0 dpi - 35 dpi	(Sludge, Salmonella)	0.808201	14.5887	20.3824	6.34094e-06	0.00321486
	0 dpi - 35 dpi	(No Sludge, No Salmonella)	1.25744	14.5887	30.2259	3.8454e-08	6.26223e-06
	0 dpi - 35 dpi	(Sludge, No Salmonella)	0.972834	14.5887	22.3276	2.29883e-06	0.000367947
	-30 dpi - 35 dpi	(No Sludge, No Salmonella)	1.21239	14.5887	28.1882	1.10072e-07	8.86325e-06
	0 dpi - 35 dpi	(No Sludge, Salmonella)	0.819671	14.5887	22.9476	1.6648e-06	8.44056e-05
Sporosarcina	0 dpi - 35 dpi	(Sludge, Salmonella)	0.922152	13.4427	13.6179	0.000224043	0.0162271
	0 dpi - 35 dpi	(Sludge, No Salmonella)	0.874414	13.4427	9.2006	0.00241935	0.0373238
	0 dpi - 35 dpi	(No Sludge, No Salmonella)	1.22774	13.4427	14.8572	0.000115965	0.00172925
	0 dpi - 35 dpi	(No Sludge, Salmonella)	0.922669	13.4427	14.9362	0.000111207	0.00140955
	-30 dpi - 35 dpi	(No Sludge, No Salmonella)	0.999036	13.4427	9.97192	0.00158946	0.0125915
Nitrospira	0 dpi - 35 dpi	(No Sludge, No Salmonella)	0.827009	13.3453	11.4401	0.00071875	0.00775332
	-30 dpi - 35 dpi	(No Sludge, No Salmonella)	0.833601	13.3453	11.6341	0.000647533	0.00631345
	0 dpi - 35 dpi	(No Sludge, Salmonella)	0.590859	13.3453	10.1021	0.00148097	0.0100017
Unclassified Thermoprotei	-30 dpi - 35 dpi	(No Sludge, No Salmonella)	1.3705	16.229	34.8601	3.54272e-09	1.24089e-06
	0 dpi - 35 dpi	(No Sludge, No Salmonella)	1.50133	16.229	41.4216	1.22696e-10	6.2207e-08
	0 dpi - 35 dpi	(Sludge, No Salmonella)	0.828489	16.229	15.9018	6.67162e-05	0.00483216
	0 dpi - 35 dpi	(No Sludge, Salmonella)	0.834035	16.229	22.9985	1.62127e-06	8.44056e-05
Bacillus	0 dpi - 35 dpi	(Sludge, No Salmonella)	0.982746	16.3077	14.0869	0.000174552	0.00709347
	0 dpi - 35 dpi	(No Sludge, Salmonella)	0.825995	16.3077	14.252	0.000159889	0.00180141
	0 dpi - 35 dpi	(No Sludge, No Salmonella)	0.923602	16.3077	10.3658	0.0012837	0.0122799
	-30 dpi - 35 dpi	(No Sludge, No Salmonella)	0.848873	16.3077	8.79765	0.00301619	0.0208222
Paenibacillus	0 dpi - 35 dpi	(No Sludge, Salmonella)	0.871038	14.045	17.7401	2.53235e-05	0.000517764
	-30 dpi - 35 dpi	(No Sludge, No Salmonella)	1.04921	14.045	14.6567	0.000128977	0.00225487
	0 dpi - 35 dpi	(Sludge, No Salmonella)	0.736683	14.045	8.86863	0.00290113	0.0377148
	0 dpi - 35 dpi	(No Sludge, No Salmonella)	0.972994	14.045	12.6506	0.000375448	0.0045322
	Sludge - No Sludge	(35 dpi, Salmonella)	0.498759	14.3216	15.7796	7.11656e-05	0.00171814
Unclassified Micrococcaceae	-30 dpi - 35 dpi	(No Sludge, No Salmonella)	-0.75197	15.3341	8.8609	0.00291344	0.0208222
Unclassified Rhizobiales	-30 dpi - 35 dpi	(No Sludge, No Salmonella)	-0.540606	15.0089	13.7027	0.000214152	0.00301597
	0 dpi - 35 dpi	(No Sludge, Salmonella)	-0.321668	15.0089	7.39094	0.00655531	0.0325838
	Sludge - No Sludge	(35 dpi, Salmonella)	0.287144	15.0089	8.37714	0.00379971	0.0448012
Gp6	Sludge - No Sludge	(35 dpi, Salmonella)	0.468295	14.8672	16.3006	5.40467e-05	0.00152232
Unclassified BetaproteoBacteria	-30 dpi - 35 dpi	(No Sludge, No Salmonella)	0.547468	14.3216	8.51826	0.003516	0.0234554
Unclassified Deltaproteobacteria	-30 dpi - 35 dpi	(No Sludge, No Salmonella)	1.02786	13.1271	31.0054	2.57308e-08	4.3485e-06
	0 dpi - 35 dpi	(No Sludge, No Salmonella)	1.0076	13.1271	29.7399	4.94061e-08	6.26223e-06
	0 dpi - 35 dpi	(Sludge, No Salmonella)	0.560319	13.1271	11.3288	0.000763148	0.020364
	0 dpi - 35 dpi	(No Sludge, Salmonella)	0.412514	13.1271	9.01206	0.00268204	0.016188
Gp3	0 dpi - 35 dpi	(Sludge, Salmonella)	-3.4461	7.57903	13.7683	0.000206795	0.0162271
	-30 dpi - 35 dpi	(No Sludge, No Salmonella)	0.660063	14.6034	17.3356	3.13261e-05	0.000758891
Unclassified Actinomycetales	0 dpi - 35 dpi	(No Sludge, Salmonella)	0.430827	13.2937	7.24325	0.00711679	0.0346944
Unclassified ActinoBacteria	0 dpi - 35 dpi	(Sludge, Salmonella)	0.438027	15.1024	14.7185	0.000124814	0.0143122
	0 dpi - 35 dpi	(Sludge, No Salmonella)	0.602886	15.1024	21.8797	2.90294e-06	0.000367947
	0 dpi - 35 dpi	(No Sludge, Salmonella)	0.454514	15.1024	17.65	2.6552e-05	0.000517764
	0 dpi - 35 dpi	(No Sludge, No Salmonella)	0.459933	15.1024	10.8338	0.000996647	0.00990784
	-30 dpi - 35 dpi	(No Sludge, No Salmonella)	0.455581	15.1024	10.6427	0.00110504	0.0091845
Sphingomonas	0 dpi - 35 dpi	(Sludge, No Salmonella)	0.604641	13.2389	10.0579	0.00151694	0.0307636
Unclassified Chitinophagaceae	-30 dpi - 35 dpi	(No Sludge, No Salmonella)	0.499189	14.7446	7.11455	0.00764606	0.0412399
Gp4	-30 dpi - 0 dpi	(No Sludge, No Salmonella)	-0.492419	15.1742	14.0803	0.000175168	0.0444051
	0 dpi - 35 dpi	(No Sludge, No Salmonella)	0.424063	15.1742	8.6547	0.00326219	0.0264612
	0 dpi - 35 dpi	(No Sludge, Salmonella)	0.371058	15.1742	10.9277	0.000947386	0.00719915
Streptomyces	0 dpi - 35 dpi	(No Sludge, Salmonella)	0.593125	13.1955	7.64834	0.00568246	0.0293981
